# Supplementary material for: Comparative Genomic Analysis of Antimicrobial-Resistant Escherichia coli from South American Camelids in Central Germany
Source: Microorganisms. 2022 Aug 24;10(9):1697. doi: 10.3390/microorganisms10091697 (PMC9501560; doi:10.3390/microorganisms10091697)
Supplement: Supplementary file 1 [file microorganisms-10-01697-s001.zip]

Archive with 5 entries (5 files):
- TS1_Supplemental_data_virulencefactor_2022_05_06_CB.xlsx
- TS2_Supplemental_data_AMR.pdf
- TS3_Suplemental_data_plasmid.xlsx
- TS4_suplemental_data_n_ST162.xlsx
- TS5_suplemental_data_ncbi.xlsx
