# Supplementary material for: Comparative Genomic Analysis of Antimicrobial-Resistant Escherichia coli from South American Camelids in Central Germany
Source: Microorganisms. 2022 Aug 24;10(9):1697. doi: 10.3390/microorganisms10091697 (PMC9501560; doi:10.3390/microorganisms10091697)
Supplement: Supplementary file 1 [file microorganisms-10-01697-s001.zip › TS1_Supplemental_data_virulencefactor_2022_05_06_CB.xlsx]

## Sheet: Tabelle1
Sample Nr.	Farm	Typing			Virulence Factor
		MLST (ST)	cgMLST	Clermont	N	Clasification	Genes
20E0402	4	NA	9455	D	17		terC	iss	ompT	lpfA	traT	gad		iucC	hlyF	ironN		iutA		mchF					chuA						ireA	tsh				cea
20E0407	5	NA	15008	B1	25	ExPEC	terC	iss	ompT	lpfA	traT	gad	sitA	iucC	hlyF	ironN	papC	iutA	cvaC	mchF	hra	etsC	cia								ireA	tsh		cma		cea									cba
20E0410	6	162	49040	B1	15	ExPEC	terC	iss	ompT	lpfA	traT	gad	sitA	iucC	hlyF	ironN	papC	iutA	cvaC	mchF		etsC
20E0413		NA	96711	E	9		terC	iss	ompT	lpfA	traT	gad											cia		chuA					eilA
20E0417		NA	96711	E	9		terC	iss	ompT	lpfA	traT	gad											cia		chuA					eilA
20E0421	7	58	10660	B1	17		terC	iss	ompT	lpfA	traT		sitA	iucC	hlyF	ironN		iutA	cvaC	mchF		etsC				fyuA	irp2		cib			tsh
20E0424	8	10	97567	A	1		terC
20E0437	11	101	142916	B1	5		terC	iss	ompT	lpfA	traT
20E0446	14	162	70664	B1	18	ExPEC	terC	iss	ompT	lpfA	traT	gad	sitA	iucC	hlyF	ironN	papC	iutA	cvaC	mchF		etsC				fyuA	irp2
20E0486		224	25196	B1	14		terC	iss	ompT	lpfA	traT	gad	sitA		hlyF	ironN			cvaC			etsC				fyuA	irp2							cma
20E0490	15	58	126139		4		terC	iss		lpfA		gad
20E0496	17	410	21983	C	24	UPEC	terC	iss	ompT	lpfA	traT		sitA	iucC	hlyF	ironN	papC	iutA	cvaC	mchF	hra	etsC									ireA						papA_F11			afaA	afaB	afaC	afaD	afaE8				f17A	f17G
20E0498	18	10	57756	A	5		terC		ompT		traT													astA				capU
20E0502		NA	104563	D	15		terC	iss	ompT	lpfA	traT	gad	sitA		hlyF		papC				hra				chuA					eilA								kpsE	kpsMII_K52
20E0503	19	56	28203		15		terC	iss	ompT	lpfA	traT	gad	sitA	iucC	hlyF	ironN		iutA	cvaC	mchF		etsC	cia
20E0505	20	1408	27402	A	5		terC	iss	ompT														cia	astA
20E0506		117	55674	G	19		terC	iss	ompT	lpfA	traT		sitA	iucC	hlyF	ironN		iutA	cvaC	mchF		etsC			chuA	fyuA	irp2				ireA	tsh
20E0508	21	10	109364	A	3		terC							iucC							hra														papA_F19
20E0509		2607	55666	B1	7		terC	iss	ompT	lpfA	traT	gad		iucC							hra
20E0514	23	714	86603	D	8		terC	iss	ompT		traT	gad		iucC										astA	chuA					eilA
20E0519	25	154	27226	B1	6		terC	iss	ompT	lpfA	traT	gad		iucC
20E0520		162	92398	B1	18		terC	iss	ompT	lpfA	traT	gad	sitA	iucC	hlyF	ironN	papC	iutA	cvaC	mchF	hra	etsC				fyuA	irp2
20E0539	26	129	138882		10	aEPEC	terC	iss	ompT	lpfA		gad																																		eae	espA
20E0540		5869	50927	B1	3		terC		ompT			gad
20E0542		162	72287	B1	17		terC	iss	ompT	lpfA	traT	gad	sitA	iucC	hlyF	ironN	papC	iutA	cvaC	mchF	hra			astA
20E0551	29	5730	5815	B1	6		terC			lpfA	traT												cia	astA
20E0552	30	744	34311	A	14		terC	iss	ompT		traT		sitA	iucC		ironN		iutA	cvaC	mchF		etsC	cia										celb
20E0557	31	1431	56593	B1	12		terC	iss	ompT	lpfA	traT	gad	sitA		hlyF	ironN	papC											capU					celb
20E0576	32	1723	42117	B1	4		terC	iss		lpfA		gad
20E0579		533	47988	B1	11	ExPEC	terC	iss	ompT	lpfA	traT		sitA	iucC			papC	iutA			hra														papA_F19
20E0582		1431	56593	B1	12		terC	iss	ompT	lpfA	traT	gad	sitA		hlyF	ironN	papC											capU					celb
20E0583		533	47988		11	ExPEC	terC	iss	ompT	lpfA			sitA	iucC			papC	iutA			hra														papA_F19
20E0587	33	162	44789	B1	8		terC		ompT	lpfA		gad									hra					fyuA	irp2
20E0605		NA	62306	A	5		terC	iss				gad																capU	cib
20E0606		48	21459	A	2							gad																	cib
20E0607		3107	97344	A	10		terC		ompT		traT	gad	sitA				papC			mchF			cia
21E0005	39	7483	117295	B1	4		terC	iss		lpfA		gad	sitA		hlyF	ironN			cvaC		hra								cib					cma
20E0612	42	212	97809	B1	3		terC			lpfA		gad												astA
20E0614	43	6448	55284	B1	12		terC				traT												cia
						Total	38	29	29	28	27	26	18	17	15	15	13	13	12	12	11	10	9	6	6	6	6	4	4	4	4	4	3	3	3	3	1	1	1	1	1	1	1	1	1	1	1	1	1
						%	0.974359	0.74359	0.74359	0.717949	0.692308	0.666667	0.461538	0.435897	0.384615	0.384615	0.333333	0.333333	0.307692	0.307692	0.282051	0.25641	0.230769	0.153846	0.153846	0.153846	0.153846	0.102564	0.102564	0.102564	0.102564	0.102564	0.0769231	0.0769231	0.0769231	0.0769231	0.025641	0.025641	0.025641	0.025641	0.025641	0.025641	0.025641	0.025641	0.025641	0.025641	0.025641	0.025641	0.025641
							39	39	39	39	39	39	39	39	39	39	39	39	39	39	39	39	39	39	39	39	39	39	39	39	39	39	39	39	39	39	39	39	39	39	39	39	39	39	39	39	39	39	39
[truncated: 8 more columns]
