# Supplementary material for: Comparative Genomic Analysis of Antimicrobial-Resistant Escherichia coli from South American Camelids in Central Germany
Source: Microorganisms. 2022 Aug 24;10(9):1697. doi: 10.3390/microorganisms10091697 (PMC9501560; doi:10.3390/microorganisms10091697)
Supplement: Supplementary file 1 [file microorganisms-10-01697-s001.zip › TS3_Suplemental_data_plasmid.xlsx]

## Sheet: Tabelle1
Farm	E Nr.	Typing			Plasmid		IncF			IncI1			IncN_1		IncHI
		MLST (ST)	cgMLST	Clermont	N	Replicon	Replicon	ST	Allele	Replicon	ST	CC	Replicon	ST	Replicon	ST
4	20E0402	NA	9455	D	7	Col.MG828._1, Col156_1, ColRNAI_1, IncFIB.AP001918._1, IncFIC.FII._1, IncN_1, IncX1_1	IncFIB.AP001918._1, IncFIC.FII._1	[F59:A-:B1]	FIB_1, FIC_4,FII_59! , FII_18!	-	-	-	IncN_1	1	-	-
5	20E0407	NA	15008	B1	7	Col.MG828._1, ColRNAI_1, IncB.O.K.Z_4, IncFIB.AP001918._1, IncFIC.FII._1, IncN_1, IncX1_1	IncFIB.AP001918._1, IncFIC.FII._1	[F18:A-:B27]	FIB_27, FIC_4, FII_18	-	-	-	IncN_1	1	-	-
6	20E0410	162	49040	B1	5	Col440II_1, ColRNAI_1, IncFIB.AP001918._1, IncFIC.FII._1, IncI2_1_Delta	IncFIB.AP001918._1, IncFIC.FII._1	[F18:A-:B1]	FIB_1, FIC_4, FII_18	-	-	-	-	-	-	-
	20E0413	NA	96711	E	5	ColRNAI_1, IncFIA_1, IncFIB.AP001918._1, IncFIC.FII._1, IncI1_1_Alpha	IncFIA_1, IncFIB.AP001918._1, IncFIC.FII._1	[F89:A-:B10]	FIA_6*, FIB_10, FIC_1, FII_89	IncI1_1_Alpha	58	CC-5	-	-	-	-
	20E0417	NA	96711	E	5	ColRNAI_1, IncFIA_1, IncFIB.AP001918._1, IncFIC.FII._1, IncI1_1_Alpha	IncFIB.AP001918._1, IncFIC.FII._1	[F89:A-:B10]	FIA_6*, FIB_10, FIC_1, FII_89	IncI1_1_Alpha	58	CC-5	-	-	-	-
7	20E0421	58	10660	B1	4	Col.MG828._1, IncFIB.AP001918._1, IncFIC.FII._1, IncI1_1_Alpha	IncFIB.AP001918._1, IncFIC.FII._1	[F18:A-:B1]	FIB_1, FIC_4, FII_18	IncI1_1_Alpha	7	CC-7	-	-	-	-
8	20E0424	10	97567	A	1	Col440I_1	-	-	-	-	-	-	-	-	-	-
11	20E0437	101	142916	B1	3	IncFIB.AP001918._1, IncFIC.FII._1, IncI1_1_Alpha	IncFIB.AP001918._1, IncFIC.FII._1	[F89:A-:B-]	FIB_59*, FIC_6*, FII_89	IncI1_1_Alpha	58	CC-5	-	-	-	-
14	20E0446	162	70664	B1	3	ColpVC_1, IncFIB.AP001918._1, IncFIC.FII._1	IncFIB.AP001918._1, IncFIC.FII._1	[F18:A-:B1]	FIB_1, FIC_4, FII_18	-	-	-	-	-	-	-
	20E0486	224	25196	B1	1	IncFIB.AP001918._1	IncFIB.AP001918._1	[F24:A-:B8]	FIB_8, FIC_3?*, FII_24	-	-	-	-	-	-	-
15	20E0490	58	126139		1	IncY_1	-	-	-	-	-	-	-	-	-	-
17	20E0496	410	21983	C	6	ColRNAI_1, IncFIA.HI1._1_HI1, IncFIB.AP001918._1, IncFIC.FII._1, IncHI1A_1, IncHI1B.R27._1_R27	IncFIA.HI1._1_HI1, IncFIB.AP001918._1, IncFIC.FII._1	[F18:A8:B1]	FIA_8, FIB_1, FIC_4, FII_18	-	-	-	-	-	IncHI1A_1, IncHI1B.R27._1_R27	2
18	20E0498	10	57756	A	4	ColRNAI_1, IncFIA_1, IncFIB.AP001918._1, IncI1_1_Alpha	IncFIA_1, IncFIB.AP001918._1	[F-:A2:B-]	FIA_2, FIB_16*, FII_64*	IncI1_1_Alpha	49	-	-	-	-	-
	20E0502	NA	104563	D	5	Col.MG828._1, ColRNAI_1,IncFIB.AP001918._1, IncX1_1, IncX3_1	IncFIB.AP001918._1	[F24:A-:B1]	FIB_1, FIC_3?*, FII_24	-	-	-	-	-	-	-
19	20E0503	56	28203		5	IncFIB.AP001918._1, IncFII_1, IncI1_1_Alpha, IncY_1, ColRNAI_1	IncFIB.AP001918._1, IncFII	-	-	IncI1	3	CC-3	-	-	-	-
20	20E0505	1408	27402	A	4	Col.MG828._1, IncFIA_1, IncFIB.AP001918._1, IncI1_1_Alpha	IncFIA_1, IncFIB.AP001918._1	[F-:A6:B-]	FIA_6, FIB_10*, FII_64*	IncI1_1_Alpha	Unknown	-	-	-	-	-
	20E0506	117	55674	G	4	ColRNAI_1, IncFIB.AP001918._1, IncFIC.FII._1, IncI2_1_Delta	IncFIB.AP001918._1, IncFIC.FII._1	[F18:A-:B1]	FIB_1, FIC_4, FII_18	-	-	-	-	-	-	-
21	20E0508	10	109364	A	1	IncFII_1	IncFII_1	[F2:A-:B-]	FIC_3?*, FII_2	-	-	-	-	-	-	-
	20E0509	2607	55666	B1	7	Col.MG828._1, IncFIB.AP001918._1, IncFIC.FII._1, IncHI2A_1, IncHI2_1, IncI1_1_Alpha, RepA_1_pKPC.CAV1321	IncFIB.AP001918._1, IncFIC.FII._1	[F89:A-:B24]	FIB_24, FIC_6*,FII_89	IncI1_1_Alpha	3	CC-3	-	-	IncHI2A_1, IncHI2_1	4*
23	20E0514	714	86603	D	6	Col.MG828._1, ColpVC_1, IncFIA_1, IncFIB.AP001918._1, IncI1_1_Alpha, IncI2_1_Delta	IncFIA_1, IncFIB.AP001918._1	[F-:A2:B-]	FIA_2, FIB_16*, FII_64*	IncI1_1_Alpha	49	-	-	-	-	-
25	20E0519	154	27226	B1	2	IncFIB.AP001918._1, IncN_1	IncFIB.AP001918._1	[F99:A-:B45]	FIB_45, FII_99	-	-	-	IncN_1	1	-	-
	20E0520	162	92398	B1	2	IncFIB.AP001918._1, IncFIC.FII._1	IncFIB.AP001918._1, IncFIC.FII._1	[F18:A-:B1]	FIB_1, FIC_4, FII_18	-	-	-	-	-	-	-
26	20E0539	129	138882		1	IncI1_1_Alpha	-	-	-	IncI1	58	CC-5	-	-	-	-
	20E0540	5869	50927	B1	0	-	-	-	-	-	-	-	-	-	-	-
	20E0542	162	72287	B1	4	Col.MG828._1, ColRNAI_1, IncFIB.AP001918._1, IncFIC.FII._1	IncFIB.AP001918._1, IncFIC.FII._1	[F18:A-:B1]	FIB_1, FIC_4, FII_18	-	-	-	-	-	-	-
29	20E0551	5730	5815	B1	7	Col.MG828._1, Col440I_1, Col8282_1, ColRNAI_1, IncFII.pHN7A8._1_pHN7A8, IncI1_1_Alpha, IncN_1	IncFII.pHN7A8._1_pHN7A8	[F40:A-:B-]	FII_40	IncI1_1_Alpha	Unknown	-	IncN_1	Unknown, 9?	-	-
30	20E0552	744	34311	A	6	Col156_1, Col440I_1, IncFIA.HI1._1_HI1, IncFIB.AP001918._1, IncFII_1, IncR_1	IncFIA.HI1._1_HI1, IncFIB.AP001918._1, IncFII_1	[F2:A-:B1]	FIA_13*,FIB_1,FIC_3?*, FII_2	-	-	-	-	-	-	-
31	20E0557	1431	56593	B1	3	Col156_1, ColRNAI_1, IncFIB.AP001918._1	IncFIB.AP001918._1	[F24:A-:B1]	FIB_1, FIC_3?*, FII_24	-	-	-	-	-	-	-
32	20E0576	1723	42117	B1	1	ColRNAI_1	-	-	-	-	-	-	-	-	-	-
	20E0579	533	47988	B1	3	IncFIA_1, IncFIB.AP001918._1,IncFII.pAMA1167.NDM.5._1_pAMA1167.NDM.5	IncFIA_1, IncFIB.AP001918._1,IncFII.pAMA1167.NDM.5._1	[F1:A1:B1]	FIA_1, FIB_1,FII_1	-	-	-	-	-	-	-
	20E0582	1431	56593	B1	4	Col.MG828._1, Col156_1, ColRNAI_1, IncFIB.AP001918._1	IncFIB.AP001918._1	[F24:A-:B1]	FIB_1, FIC_3?*, FII_24	-	-	-	-	-	-	-
	20E0583	533	47988		3	IncFIA_1, IncFIB.AP001918._1, IncFII.pAMA1167.NDM.5._1_pAMA1167.NDM.5	IncFIA, IncFIB.AP001918._1, IncFII.pAMA1167.NDM.5._1	F1:A1:B1	-	-	-	-	-	-	-	-
33	20E0587	162	44789	B1	0	-	-	-	-	-	-	-	-	-	-	-
	20E0605	NA	62306	A	3	ColRNAI_1, IncI1_1_Alpha, IncY_1	-	-	-	IncI1_1_Alpha	3	CC-3	-	-	-	-
	20E0606	48	21459	A	1	p0111_1	-	-	-	-	-	-	-	-	-	-
	20E0607	3107	97344	A	2	IncB.O.K.Z_1, IncI1_1_Alpha	-	-	-	IncI1_1_Alpha	3	CC-3	-	-	-	-
39	21E0005	7483	117295	B1	2	IncFIB.AP001918._1, IncFII.pCoo._1_pCoo	IncFIB.AP001918._1, IncFII.pCoo._1_pCoo	[F16:A-:B1]	FIB_1, FIC_4?*, FII_16	-	-	-	-	-	-	-
42	20E0612	212	97809	B1	1	p0111_1	-	-	-	-	-	-	-	-	-	-
43	20E0614	6448	55284	B1	2	Col440I_1, IncI1_1_Alpha	-	-	-	IncI1_1_Alpha	58	CC-5	-	-	-	-
						*: Novel allele, ST may indicate nearest ST.
						?*: Imperfect hit, ST can not be trusted!
						! alleles with multiple perfect hits found, multiple STs might be found
