# Supplementary material for: Comparative Genomic Analysis of Antimicrobial-Resistant Escherichia coli from South American Camelids in Central Germany
Source: Microorganisms. 2022 Aug 24;10(9):1697. doi: 10.3390/microorganisms10091697 (PMC9501560; doi:10.3390/microorganisms10091697)
Supplement: Supplementary file 1 [file microorganisms-10-01697-s001.zip › TS4_suplemental_data_n_ST162.xlsx]

## Sheet: Sheet1
Enterobase_ID	Serotype	Source	Country	Year		StrainID	ST	Total SNPs	CoreSNPs (31218)
VB0281AA	O5:H21	Poultry	Hungary	2018		20E0520	162	205	10
AC5385AA	O78:H4	Human	UK	2019		20E0587	162	49	18
TA0100AA	O109:H10	Human	UK	2018		20E0446	162	135	13
JB7842AA	O8:O32:H19	Human	France	2017	UPEC	20E0410	162	104	43
VB0285AA	O88:H10	Poultry	Hungary	2018		20E0542	162	107	24
