# Supplementary material for: Comparative Genomic Analysis of Antimicrobial-Resistant Escherichia coli from South American Camelids in Central Germany
Source: Microorganisms. 2022 Aug 24;10(9):1697. doi: 10.3390/microorganisms10091697 (PMC9501560; doi:10.3390/microorganisms10091697)
Supplement: Supplementary file 1 [file microorganisms-10-01697-s001.zip › TS5_suplemental_data_ncbi.xlsx]

## Sheet: Tabelle1
Sample number	accession	study	bioproject_accession	biosample_accession																fasta_file
20E0402	SRR18207003	SRP362207	PRJNA806394	SAMN24979138
20E0407	SRR18207002	SRP362207	PRJNA806394	SAMN24979139
20E0410	SRR18206991	SRP362207	PRJNA806394	SAMN24979140
20E0413	SRR18206980	SRP362207	PRJNA806394	SAMN24979141
20E0417	SRR18206970	SRP362207	PRJNA806394	SAMN24979142
20E0421	SRR18206969	SRP362207	PRJNA806394	SAMN24979143
20E0424	SRR18206968	SRP362207	PRJNA806394	SAMN24979144
20E0437	SRR18206967	SRP362207	PRJNA806394	SAMN24979145
20E0446	SRR18206966	SRP362207	PRJNA806394	SAMN24979146
20E0486	SRR18206965	SRP362207	PRJNA806394	SAMN24979147
20E0490	SRR18207001	SRP362207	PRJNA806394	SAMN24979148
20E0496	SRR18207000	SRP362207	PRJNA806394	SAMN24979149
20E0498	SRR18206999	SRP362207	PRJNA806394	SAMN24979150
20E0502	SRR18206998	SRP362207	PRJNA806394	SAMN24979151
20E0503	SRR18206997	SRP362207	PRJNA806394	SAMN24979152
20E0505	SRR18206996	SRP362207	PRJNA806394	SAMN24979153
20E0506	SRR18206995	SRP362207	PRJNA806394	SAMN24979154
20E0508	SRR18206994	SRP362207	PRJNA806394	SAMN24979155
20E0509	SRR18206993	SRP362207	PRJNA806394	SAMN24979156
20E0514	SRR18206992	SRP362207	PRJNA806394	SAMN24979157
20E0519	SRR18206990	SRP362207	PRJNA806394	SAMN24979158
20E0520	SRR18206989	SRP362207	PRJNA806394	SAMN24979159
20E0539	SRR18206988	SRP362207	PRJNA806394	SAMN24979160
20E0540	SRR18206987	SRP362207	PRJNA806394	SAMN24979161
20E0542	SRR18206986	SRP362207	PRJNA806394	SAMN24979162
20E0551	SRR18206985	SRP362207	PRJNA806394	SAMN24979163
20E0552	SRR18206984	SRP362207	PRJNA806394	SAMN24979164
20E0557	SRR18206983	SRP362207	PRJNA806394	SAMN24979165
20E0576	SRR18206982	SRP362207	PRJNA806394	SAMN24979166
20E0579	SRR18206981	SRP362207	PRJNA806394	SAMN24979167
20E0582	SRR18206979	SRP362207	PRJNA806394	SAMN24979168
20E0583	SRR18206978	SRP362207	PRJNA806394	SAMN24979169
20E0587	SRR18206977	SRP362207	PRJNA806394	SAMN24979170
20E0605	SRR18206976	SRP362207	PRJNA806394	SAMN24979171
20E0606	SRR18206975	SRP362207	PRJNA806394	SAMN24979172
20E0607	SRR18206974	SRP362207	PRJNA806394	SAMN24979173
21E0005	SRR18206973	SRP362207	PRJNA806394	SAMN24979174
20E0612	SRR18206972	SRP362207	PRJNA806394	SAMN24979175
20E0614	SRR18206971	SRP362207	PRJNA806394	SAMN24979176
